# Supplementary material for: Industrial exoskeletons from bench to field: Human-machine interface and user experience in occupational settings and tasks
Source: Front Public Health. 2022 Nov 21;10:1039680. doi: 10.3389/fpubh.2022.1039680 (PMC9720272; doi:10.3389/fpubh.2022.1039680)
Supplement: Supplementary file 2 [file Table_2.xlsx]

## Sheet: Foglio1
	Industrial exoskeletons from bench to field: Human Machine Interface and User Experience in occupational settings and tasks
	INTERNATIONAL ARCHIVES OF OCCUPATIONAL AND ENVIRONMENTAL HEALTH
	A. Baldassarre1, L.G. Lulli1*, F. Cavallo2, N. Mucci1, L. Fiorini2, A. Mariniello3, G. Arcangeli1
	1. Department of Experimental and Clinical Medicine, University of Florence, Florence, Italy
	2. Department of Industrial Engineering, University of Florence, Florence, Italy,
	3. School of Occupational Medicine, University of Florence, Italy.
	Corresponding Author: Lucrezia Ginevra Lulli, lucreziaginevra.lulli@unifi.it
		Criteria from the Mixed Methods Appraisal Tool
	Studies	1.1	1.2	1.3	1.4	1.5	2.1	2.2	2.3	2.4	2.5	3.1	3.2	3.3	3.4	3.5	4.1	4.2	4.3	4.4	4.5	5.1	5.2	5.3	5.4	5.5	Total score
1	Hwang 2021																1	0	1	1	1						2022-05-04
2	Kim 2021																1	0	1	1	1						2022-05-04
3	Gilotta 2019																					1	1	0	1	0	2022-05-03
4	De Vries 2021																0	0	1	1	1						2022-05-03
5	Omoniyi 2020	1	1	1	0	1																					2022-05-04
6	De Bock 2021																0	0	1	1	1						2022-05-03
7	Cha 2020																					1	1	0	1	0	2022-05-03
8	Liu 2017																1	0	0	1	1						2022-05-03
9	Spada 2019																1	0	0	1	1						2/5
10	RI Chae 2021																					1	1	0	0	1	3/5
11	Moyon 2019																0	0	1	1	0						2022-05-02
12	Hensel 2019																1	0	1	1	1						2022-05-04
13	Antwi-Afari 2021																1	0	1	1	1						2022-05-04
14	Flor 2021																1	0	0	1	0						2022-05-02
15	Daratany 2020																1	0	0	1	0						2022-05-02
16	Winter 2019																1	0	0	1	0						2022-05-02
17	Pacifico 2022																1	0	0	1	1						2022-05-03
18	Kim 2022																1	0	1	0	1						2022-05-03
19	Ziaei 2020																0	0	1	1	1						2022-05-03
20	Smets 2019																1	0	0	1	1						2022-05-03
21	Amandels 2018																1	0	1	1	0						2022-05-03
22	Siedl 2021																1	0	1	0	1						2022-05-03
23	Motmans 2019																1	0	1	1	0						2022-05-03
24	Turja 2022																					1	1	0	0	0	2022-05-02
